# Supplementary material for: Acceptance of COVID-19 Vaccines in India: A Systematic Review and Meta-Analysis
Source: Vaccines (Basel). 2023 May 9;11(5):964. doi: 10.3390/vaccines11050964 (PMC10220577; doi:10.3390/vaccines11050964)
Supplement: Supplementary file 1 [file vaccines-11-00964-s001.zip]

Archive with 1 entries (1 files):
- vaccines-2353147-supplementary.pdf
